# Supplementary material for: Reduction in Cold Stress in an Innovative Metabolic Cage Housing System Increases Animal Welfare in Laboratory Mice
Source: Animals (Basel). 2023 Sep 9;13(18):2866. doi: 10.3390/ani13182866 (PMC10525209; doi:10.3390/ani13182866)
Supplement: Supplementary file 1 [file animals-13-02866-s001.zip]

Archive with 1 entries (1 files):
- animals-2540838-supplementary.pdf
